# Supplementary material for: Reactive Oxygen Species Initiate Defence Responses of Potato Photosystem II to Sap-Sucking Insect Feeding
Source: Insects. 2022 Apr 24;13(5):409. doi: 10.3390/insects13050409 (PMC9147889; doi:10.3390/insects13050409)
Supplement: Supplementary file 1 [file insects-13-00409-s001.zip]

Archive with 1 entries (1 files):
- insects-1687856-SI.pdf
